# Supplementary material for: Skull base reconstruction using in situ bone flap in patients with pituitary adenomas treated by endoscopic endonasal approach
Source: Front Neurol. 2023 Jun 14;14:1194251. doi: 10.3389/fneur.2023.1194251 (PMC10303779; doi:10.3389/fneur.2023.1194251)
Supplement: Supplementary file 1 [file Table_1.XLSX]

## Sheet: raw data2
Name	Inpatient ID	ISBF(1:Yes 0:NO)	sex(Male:1 Female:2)	Age	tumor size（mm）	operation time	intraoperative CSF leakage(1:yes 0:No)	postoperative hospital stays(day)	postoperative Meningitis(1:yes 0:No)	hemorrhage(1:yes 0:no)	postop fever(1:yes 0:no)	po polyuria(1:Y 0:N)	diabetes history (1:Y 0:N)	hypertension history(1:Y 0:N)	Raditon history	BMI	po CSF leakage(1:Y 0:N)	functional (1:yes 2:no)	激素	surgery conditon(0:no pre 2:pre)	use of fat graft	PNSF	itro OP CSF leak grade	pathlogic type
张可可	1295315	1	2	31	6	60	0	6	0	0	0	0	1	0	0	26.0262	0	2	0	0	0	0	0	0
吴国兵	1290949	1	1	49	20	60	0	7	0	0	0	0	0	0	0	24.8356	0	1	PRL	0	0	0	0	PRL
管津	1287026	1	1	32	12	60	0	7	0	1	0	1	1	0	0	26.8745	0	1	GH	0	0	0	0	GH
许玉琴	1292123	1	2	53	8	60	0	6	0	0	0	0	0	0	0	29.4076	0	2	0	0	0	0	0	0
祁庭华	226949	1	2	48	12	60	0	4	0	0	0	0	0	0	0	22.8624	0	1	PRL	0	0	0	0	PRL
杨锐	254296	1	1	20	11	60	0	4	0	0	0	0	0	0	0	24.3438	0	1	PRL	0	0	0	0	PRL
桑和琥	1290528	1	1	59	30	60	0	6	0	0	1	0	0	1	0	25.9516	0	1	PRL	0	0	0	0	PRL
徐盛	1281863	1	2	36	4	120	0	6	0	0	0	1	0	1	0	22.1479	0	1	cortisol	0	0	0	0	cortisol
夏雪亮	1287491	1	1	55	5	90	0	3	0	0	0	0	0	1	0	25.8876	0	1	cortisol	0	0	0	0	cortisol
唐余超	1283836	1	2	24	24	60	0	5	0	0	0	0	0	0	0	19.3359	0	1	PRL	0	0	0	0	PRL
田文权	1288455	1	1	42	40	60	0	6	0	0	0	0	0	0	0	28.3937	0	1	PRL	0	0	0	0	PRL
陈龙	1284562	1	1	32	30	60	0	5	0	0	0	0	0	0	0	32.0988	0	1	PRL	0	0	0	0	PRL
徐盛	1281863	1	1	36	4	120	0	7	0	0	0	0	0	0	0	22.1479	0	1	cortisol	0	0	0	0	cortisol
黄连瑞	1287244	1	1	61	23	60	0	6	0	0	0	0	0	1	0	24.8163	0	1	PRL	0	0	0	0	PRL
陈栋	1277074	1	1	45	20	90	0	7	0	0	0	0	0	0	0	27.7698	0	2	0	0	0	0	0	0
刘欣	1274890	1	2	30	10	60	0	4	0	0	0	0	0	0	0	17.5278	0	1	PRL	0	0	0	0	PRL
顾雅涵	1275436	1	2	18	11	60	0	4	0	0	0	0	0	0	0	25.6055	0	1	PRL	0	0	0	0	PRL
王凤娣	0652085	1	2	70	16	60	0	5	0	0	0	0	1	1	0	0.00217865	0	2	0	0	0	0	0	0
孙发平	1273878	1	1	62	16	60	0	3	0	0	0	0	0	1	0	25.7117	0	1	PRL	0	0	0	0	PRL
陈荣庆	1281112	1	1	70	22	60	0	5	0	0	1	0	1	0	0	27.7551	0	1	PRL	0	0	0	0	PRL
任爱兰	1276352	1	2	67	13	90	0	5	0	0	0	0	0	1	0	22.8329	0	2	0	0	0	0	0	0
蒋柳燕	1264845	1	2	45	28	60	0	3	0	0	0	0	0	0	0	25.3906	0	2	0	0	0	0	0	0
黄杏霞	1266291	1	2	62	28	180	1	7	0	0	0	0	0	1	0	22.4323	0	1	TSH	0	1	0	1	TSH
原军义	1268019	1	1	53	29	90	0	4	0	0	0	0	0	0	0	23.939	0	1	PRL	0	0	0	0	PRL
孙世玲	1261775	1	2	50	15	60	0	6	0	0	0	1	0	0	0	22.9719	0	1	TSH	0	0	0	0	TSH
王亚莎	1201278	1	2	72	17	60	0	4	0	0	0	0	0	1	0	32.8731	0	2	0	0	0	0	0	0
张志豪	1264389	1	1	22	22	150	1	7	0	1	0	1	0	0	0	25.5674	0	1	PRL	0	0	0	1	PRL
章杰庚	1257930	1	1	65	28	60	0	6	0	0	0	0	0	0	0	25.0865	0	2	0	0	0	0	0	0
刘京梅	1252410	1	2	48	45	60	1	6	0	0	0	0	0	0	0	19.5312	0	2	0	0	0	1	2	0
单永项	1252879	1	1	49	30	60	0	7	0	0	0	0	0	0	0	28.075	0	2	0	0	0	0	0	0
王作和	1255075	1	1	52	38	120	1	6	0	0	0	0	0	0	0	27.0416	0	1	PRL	0	1	0	1	PRL
赵明霞	1251409	1	2	50	11	60	0	4	0	1	0	0	0	1	0	40.7908	0	1	TSH	0	0	0	0	TSH
王斌	1253163	1	1	41	16	60	0	7	0	0	0	0	0	0	0	23.4509	0	1	PRL	0	0	0	0	PRL
陈少高	0807985	1	1	54	36	120	0	6	0	0	0	0	0	0	0	26.5731	0	2	0	0	0	0	0	0
蒋永万	1250342	1	1	69	30	90	0	4	0	0	0	0	0	1	0	28.8415	0	1	PRL	0	0	0	0	PRL
杨福侠	1244816	1	2	54	11	60	0	4	0	0	0	0	1	1	0	0.00571559	0	1	TSH	0	0	0	0	TSH
陈启玲	0855545	1	2	47	23	60	0	4	0	0	0	0	0	0	0	22.4982	0	2	0	0	0	0	0	0
杜井兰	1235194	1	2	63	18	90	0	4	0	0	0	0	0	0	0	25.7812	0	2	0	0	0	0	0	0
殷丹琦	1255063	1	2	20	8.5	60	0	4	0	0	0	0	0	0	0	17.2635	0	1	cortisol	0	0	0	0	cortisol
张立福	1236689	1	1	63	#NULL!	60	0	5	0	0	0	0	0	1	0	27.4506	0	1	PRL	0	0	0	0	PRL
徐昌凤	1292181	0	2	56	31	60	0	7	0	0	0	0	1	1	0	29.1363	0	2	0	0	0	0	0	0
徐守敏	1290255	0	1	38	5	60	0	2	0	0	0	0	0	0	0	24.2767	0	2	0	0	0	0	0	0
葛从龙	0770763	0	1	54	17	120	0	9	0	0	0	0	0	1	0	26.3958	0	2	0	0	0	0	0	0
谭春梅	1294224	0	2	40	30	60	0	10	0	0	0	0	0	0	0	24.577	0	2	0	0	0	0	0	0
徐从进	1060990	0	1	54	16	60	0	5	0	0	0	0	0	0	0	24.2123	0	2	0	0	0	0	0	0
张合阵	1288491	0	1	51	50	90	0	7	0	0	0	0	0	0	0	26.5285	0	1	GH	0	0	0	0	GH
王慧慧	1268704	0	2	30	17	90	0	7	0	0	0	0	0	0	0	20.202	1	2	0	0	0	0	0	0
严长发	1272581	0	1	67	27	60	0	3	0	0	0	1	1	0	0	25.2092	0	1	PRL	0	0	0	0	PRL
宋小惠	1265293	0	2	40	13	90	1	13	0	0	1	1	0	1	0	25.462	1	2	0	0	0	0	1	0
王玉芳	1236701	0	2	39	30	100	0	11	0	0	0	0	0	0	0	23.2335	1	2	0	0	0	0	0	0
何永寿	1084172	1	1	72	11	75	0	5	0	0	0	0	0	0	0	#NULL!	0	1	GH	0	0	0	0	GH
王有英	1083308	1	2	47	33	150	0	7	0	0	0	0	0	0	0	#NULL!	0	2	0	0	0	0	0	0
欧长敏	1105407	1	1	44	33	150	0	7	0	1	0	0	0	0	0	25.3593	0	1	PRL	0	0	0	0	PRL
葛文金	1105948	1	1	64	20	90	0	5	0	0	0	0	0	0	0	30.4438	0	1	PRL	0	0	0	0	PRL
厉美婷	1112972	1	2	16	3	120	0	6	0	0	0	0	0	0	0	#NULL!	0	1	cortisol	0	0	0	0	cortisol
王敏	1114712	1	2	52	14	70	0	7	0	0	0	0	1	1	0	#NULL!	0	1	cortisol	0	0	0	0	cortisol
毛樟勇	1120439	1	1	38	34	120	0	6	0	0	0	0	0	0	0	21.048	0	1	PRL	0	0	0	0	PRL
姜泳梅	1119938	1	2	50	18	60	0	5	0	0	0	0	0	0	0	24.0346	0	1	GH	0	0	0	0	GH
王家骏	1099756	1	1	66	20	70	0	7	0	0	0	0	0	0	0	20.2812	0	2	0	0	0	0	0	0
徐兰翠	1122082	1	2	69	19	123	0	7	0	0	0	0	0	1	0	21.7014	0	2	0	0	0	0	0	0
程永利	1123791	1	1	51	7	120	0	6	0	0	0	0	0	0	0	25.2493	1	1	GH	0	0	0	0	GH
王莉	1124584	1	2	53	13	60	0	6	0	0	0	0	0	0	0	24.0882	0	2	0	0	0	0	0	0
符祖学	1127944	1	1	67	38	120	0	6	0	0	0	0	0	0	0	32.1875	0	2	0	0	0	0	0	0
李念语	1129337	1	2	29	6	90	0	6	1	0	1	0	0	0	0	35.4454	0	2	0	0	0	0	0	0
周莉莉	1129626	1	2	36	6	100	0	6	0	0	0	0	0	0	0	23.0469	0	2	0	0	0	0	0	0
祝明秀	1131513	1	2	77	9	60	0	6	0	0	0	0	0	1	0	26.9531	0	2	0	0	0	0	0	0
许凤美	1135246	1	2	58	41	90	0	6	0	0	0	0	0	0	0	27.0552	0	2	0	0	0	0	0	0
王红英	1135891	1	2	56	25	90	0	6	0	0	0	0	1	0	0	25.8065	0	2	0	0	0	0	0	0
余晨曦	1135878	1	2	48	14	77	0	6	0	0	0	1	0	1	0	23.3355	0	2	0	0	0	0	0	0
王芳	1137405	1	2	50	16	65	0	7	0	0	0	0	0	0	0	20.9572	0	2	0	0	0	0	0	0
何田军	1105004	1	1	39	10	80	0	6	0	0	0	0	0	0	0	32.1799	0	1	PRL	0	0	0	0	PRL
刁守喜	1140357	1	1	75	28	60	0	6	0	0	0	0	0	1	0	25.9701	0	1	cortisol	0	0	0	0	cortisol
卜奎	1141281	1	1	37	#NULL!	90	0	5	0	0	0	0	0	0	0	29.3878	0	2	0	0	0	0	0	0
李传霞	1149283	1	2	58	9	45	0	6	0	0	0	0	0	0	0	23.4375	0	2	0	0	0	0	0	0
杨艳	1158444	1	2	32	6	60	0	5	0	0	0	0	0	0	0	21.875	0	1	TSH	0	0	0	0	TSH
何晓燕	1158752	1	2	31	5	60	0	5	0	0	0	0	0	0	0	21.2279	0	1	TSH	0	0	0	0	TSH
余加峰	1157664	1	1	45	18	90	0	6	0	0	0	1	0	0	0	26.1286	0	2	0	0	0	0	0	0
张裔琴	1160280	1	2	58	12	55	0	6	0	0	0	0	1	0	0	22.8624	0	2	0	0	0	0	0	0
邓红梅	1163391	1	2	34	17	90	0	5	0	0	0	0	0	0	0	20.4294	0	2	0	0	0	0	0	0
丁杰	1163492	1	2	32	11	60	0	6	0	0	0	0	0	0	0	28.2284	0	2	0	0	0	0	0	0
朱贵红	1163405	1	2	49	26	90	0	6	0	0	0	0	0	1	0	30.4867	0	2	0	0	0	0	0	0
顾存跃	1165364	1	1	34	35	121	0	6	0	0	0	0	0	0	0	31.6735	0	2	0	0	0	0	0	0
马奎	1169145	1	1	74	21	65	1	6	0	0	0	0	0	1	0	25.0995	0	2	0	0	0	0	1	0
尹莉	191419	1	2	39	21	90	0	6	0	0	0	0	0	0	0	29.2969	0	1	cortisol	0	0	0	0	cortisol
孙以平	1170548	1	2	41	21	75	0	5	0	0	0	0	0	0	0	22.6562	0	2	0	0	0	0	0	0
魏丽萍	1173779	1	2	24	8	65	0	5	0	0	0	0	0	0	0	23.1481	0	2	0	0	0	0	0	0
谢翠华	1173175	1	2	59	8	70	0	5	0	0	0	0	0	0	0	27.3438	0	1	GH	0	0	0	0	GH
刘连宏	1176501	1	1	61	26	60	0	6	0	0	0	0	0	0	0	24.281	0	1	PRL	0	0	0	0	PRL
王德成	1176775	1	1	75	19	50	0	7	0	0	0	0	0	1	0	24.9135	0	1	Estradiol	0	0	0	0	Estradiol
秦洪友	1179892	1	1	61	7	50	0	7	0	0	0	0	0	1	0	26.5285	0	2	0	0	0	0	0	0
陆长勇	1038374	1	1	54	10	50	0	5	0	0	0	0	0	0	0	25.4581	0	2	0	0	0	0	0	0
袁井梅	1185533	1	1	55	14	60	0	4	0	0	0	0	0	0	0	24.6097	0	1	PRL	0	0	0	0	PRL
章维成	1191962	1	1	70	33	60	0	4	0	0	0	0	0	1	0	23.1405	0	1	PRL	0	0	0	0	PRL
王安然	1192303	1	1	59	35	70	0	6	0	0	0	0	0	1	0	28.3447	0	2	0	0	0	0	0	0
李刚	1138435	1	1	40	3	60	0	4	0	0	0	1	0	0	0	24.3025	0	1	TSH	0	0	0	0	TSH
焦银芳	1199235	1	2	29	16	60	0	4	0	0	0	0	0	0	0	23.533	0	2	0	0	0	0	0	0
江义丽	1201072	1	2	51	25	90	0	4	0	0	0	0	0	0	0	21.2183	0	2	0	0	0	0	0	0
王保垒	1204448	1	1	38	11	75	0	4	0	0	0	0	0	0	0	25.5036	0	2	0	0	0	0	0	0
纪桂宜	1206181	1	2	55	20	60	0	3	0	0	0	0	0	0	0	24.0346	0	2	0	0	0	0	0	0
仇国住	1210565	1	1	47	30	90	0	5	0	0	0	0	0	0	0	25.0593	0	2	0	0	0	0	0	0
王素华	289611	1	2	57	20	60	0	4	0	0	0	0	0	0	0	21.3675	0	2	0	0	0	0	0	0
孙东巧	1208848	1	2	40	4	90	0	7	0	0	0	0	0	1	0	23.833	0	1	cortisol	0	0	0	0	cortisol
黄伟	1214446	1	1	33	18	210	1	7	0	0	0	0	0	0	0	19.5918	0	1	GH/PRL	0	0	0	1	mixed
张燕	1215210	1	2	32	6	70	0	5	0	0	0	0	0	0	0	20.3125	0	2	0	0	0	0	0	0
张贵琴	291167	1	2	46	20	75	0	4	0	0	0	0	0	0	0	26.4463	0	2	0	0	0	0	0	0
俞能发	1220004	1	1	67	19	60	0	5	0	0	0	0	0	0	0	20.7612	0	1	PRL	0	0	0	0	PRL
鲍利雪	1221274	1	2	26	9	80	0	4	0	0	0	0	0	0	0	20.2812	0	2	0	0	0	0	0	0
蔡明香	1224153	1	2	51	13	60	0	6	0	0	0	0	0	0	0	19.3548	0	1	TSH	0	0	0	0	TSH
赵荷英	185299	1	2	54	13	60	0	4	0	0	0	0	0	0	0	20.5457	0	2	0	0	0	0	0	0
靳燕青	1225703	1	2	61	15	60	0	3	0	0	0	0	0	1	0	24.3824	0	2	0	0	0	0	0	0
宋文华	1226897	1	1	34	14	90	0	5	0	0	0	0	0	0	0	28.9647	0	1	GH	0	0	0	0	GH
吉传志	1228545	1	1	54	26	60	0	4	0	0	0	0	0	0	0	#NULL!	0	2	0	0	0	0	0	0
罗瑞仙	1229810	1	2	51	9	60	0	4	0	0	0	0	0	0	0	#NULL!	0	2	0	0	0	0	0	0
刘焕峰	1231600	1	1	45	16	60	0	5	0	0	0	0	0	0	0	26.0276	0	1	cortisol	0	0	0	0	cortisol
张春良	1230979	1	2	58	15	60	0	5	0	0	0	0	0	0	0	26.2222	0	2	0	0	0	0	0	0
李翠平	1082135	0	2	59	#NULL!	110	0	7	0	0	0	0	0	1	0	27.2443	0	2	0	0	0	0	0	0
于彩云	1082620	0	2	63	#NULL!	60	0	5	0	0	0	0	0	1	0	25.1562	0	2	0	0	0	0	0	0
蒯中明	1084242	0	1	51	18	80	0	5	0	0	0	0	0	1	0	27.6817	0	2	0	0	0	0	0	0
朱翠萍	1085617	0	2	56	16	65	0	7	0	0	0	0	0	1	0	31.8663	0	2	0	0	0	0	0	0
涂俊英	1068708	0	2	67	7	90	0	6	0	0	0	0	0	0	0	22.0317	0	2	0	0	0	0	0	0
张心怡	1089363	0	2	22	9	80	0	7	0	0	0	0	0	0	0	20.6905	0	2	0	0	0	0	0	0
王立仙	1100039	0	2	56	50	120	0	8	0	0	0	0	1	1	0	27.3438	0	2	0	0	1	0	0	0
于永康	1097263	0	1	49	50	120	0	7	0	0	0	0	0	0	0	25.7117	0	1	PRL	2	1	0	0	PRL
贾学龙	1141314	0	1	42	15	90	0	5	0	0	0	0	0	0	0	24.3911	0	1	Estradiol	0	0	0	0	Estradiol
高岭	1166901	0	2	45	9	50	0	5	0	0	0	0	0	0	0	23.3067	0	1	0	0	0	0	0	0
谢细梅	1173727	0	2	50	20	75	0	5	0	0	0	0	0	1	0	32.7449	0	2	0	0	0	0	0	0
周建国	1195088	0	1	61	25	60	0	6	0	0	0	0	0	1	0	29.3524	0	2	0	0	0	0	0	0
朱小民	0715427	0	2	34	12	90	0	7	0	0	0	1	0	0	0	26.4381	0	1	GH	0	0	0	0	GH
侯宗代	1203328	0	1	49	45	120	1	6	0	0	0	1	0	0	0	25.2595	0	1	GH	0	1	1	2	GH
傅佑明	1091952	0	2	66	12	150	0	4	0	0	0	0	0	0	0	22.6562	0	2	0	0	0	0	0	0
沈洪金	1218669	0	1	69	12	105	0	5	0	0	0	0	0	1	0	29.9357	0	1	PRL	0	0	0	0	PRL
高浩天	1220155	0	1	18	30	120	0	8	0	0	0	1	0	0	0	26.4915	0	1	PRL	0	0	0	0	PRL
徐芹	1025297	0	2	46	29	120	1	6	0	0	0	0	0	0	0	28.8889	1	1	TSH	0	0	0	1	TSH
汤金兰	1048767	0	2	43	18	105	1	8	0	0	0	0	0	0	0	21.875	1	2	0	0	0	0	1	0
丁宏春	0978128	0	1	53	33	120	0	8	0	0	0	0	0	0	0	22.9854	0	1	PRL	0	0	0	0	PRL
韩秀花	0878664	0	2	55	36	120	0	8	0	0	0	0	0	0	0	26.0978	0	2	0	0	0	0	0	0
周朝平	0984533	0	1	44	25	67	0	6	0	0	0	0	0	0	0	22.8529	0	2	0	0	0	0	0	0
寇素珍	0997007	0	2	62	12	120	0	6	0	0	0	0	0	0	0	27.4756	0	2	0	0	0	0	0	0
陆长黎	1003313	0	1	45	40	120	0	8	1	0	1	0	0	0	0	29.6296	0	2	0	0	0	0	0	0
张承兴	1012993	0	1	75	40	120	0	6	0	0	0	0	0	1	0	26.079	0	1	TSH	0	0	0	0	TSH
张加英	1020853	0	2	71	52	120	0	7	0	0	0	0	0	1	0	34.1406	0	2	0	0	0	0	0	0
谢洪娣	1027126	0	2	57	28	120	0	6	0	0	0	0	0	0	0	23.0469	0	2	0	0	0	0	0	0
钱来成	1038804	0	1	62	35	126	0	6	0	0	0	0	1	0	0	20.984	0	2	0	0	0	0	0	0
王翠香	1040908	0	2	62	8	120	0	4	0	0	0	0	1	1	0	23.4375	0	2	0	0	0	0	0	0
汤书平	1042526	0	1	56	26	190	1	6	0	0	0	0	0	0	0	24.8163	0	1	GH	0	0	0	1	GH
李霞美	1045054	0	2	47	14	180	0	7	0	0	0	0	1	0	0	24.1415	0	1	GH	0	0	0	0	GH
李庆安	1049332	0	1	63	24	100	0	6	0	0	0	0	1	1	0	24.1415	0	2	0	0	0	0	0	0
刘士雷	1025684	0	1	74	27	130	0	4	0	0	0	0	1	0	0	31.8339	0	1	PRL	0	0	0	0	PRL
汪登好	1050922	0	1	58	19	90	0	6	0	0	0	0	1	1	0	27.4587	0	2	0	0	0	0	0	0
江斯达	1048504	0	2	22	17	140	1	9	0	0	0	0	0	0	0	21.6441	0	1	cortisol	0	0	0	1	cortisol
孟茜	1054313	0	2	25	7	155	0	6	0	0	0	0	0	0	0	22.8329	0	2	0	0	0	0	0	0
杨磊	1061337	0	2	18	14	70	0	7	0	0	0	0	0	0	0	26.6728	0	1	TSH	0	0	0	0	TSH
马丽华	1063827	0	2	33	10	120	0	5	0	0	0	0	0	0	0	22.6562	0	2	0	0	0	0	0	0
宋军	1066139	0	2	48	12	62	0	6	0	0	0	1	0	0	0	22.0386	0	2	0	0	0	0	0	0
范万琴	1073327	0	2	70	31	200	0	8	1	0	1	0	0	1	0	29.7284	0	2	0	0	0	0	0	0
朱月敏	1075995	0	2	55	21	101	0	10	0	0	0	1	0	0	0	21.4536	0	2	0	0	0	0	0	0
王加元	0682953	0	1	56	19	150	0	9	0	0	0	1	1	1	0	25.9516	0	2	0	0	0	0	0	0
王婷婷	0769056	0	2	32	5	100	0	6	0	0	0	0	0	0	0	34.7774	0	1	cortisol	0	0	0	0	cortisol
韩秀花	0878664	0	2	58	35	62	0	7	0	0	0	0	0	1	0	24.6548	0	2	0	0	0	0	0	0
范玉征	1202214	0	1	35	40	180	1	13	1	0	1	0	0	0	0	26.8136	0	2	0	0	0	1	2	0
余继英	1219781	0	2	54	55	150	0	8	0	0	0	0	0	0	0	29.2969	0	2	0	0	1	0	0	0
石启兰	1095986	1	2	49	27	107	0	6	0	0	0	0	0	0	0	29.2969	0	2	0	0	0	0	0	0
孙丽	1109249	1	2	46	26	80	0	6	0	0	0	0	0	0	0	25.7617	0	2	0	0	0	0	0	0
金兰英	1139820	1	2	56	27	90	0	5	0	0	0	0	0	0	0	26.6728	0	2	0	0	0	0	0	0
张栓	1185594	1	2	22	20	110	0	4	0	0	0	1	0	0	0	28.8889	0	1	GH	0	0	0	0	GH
陈德华	1199927	1	2	36	37	120	0	7	0	0	0	1	0	0	0	30.2022	0	1	cortisol	0	1	0	0	cortisol
房美	0958947	0	2	47	32	150	0	7	0	0	0	0	0	0	0	24.0346	0	1	GH	0	0	0	0	GH
汤成芳	0964553	0	2	62	15	120	0	7	0	0	0	0	1	1	0	31.6118	0	1	TSH	0	0	0	0	TSH
王明权	0976933	0	1	65	20	120	0	8	0	0	0	0	0	1	0	25.5593	0	1	PRL	0	0	0	0	PRL
李秀芳	1005501	0	2	48	15	102	0	6	0	0	0	0	0	0	0	22.6562	0	1	TSH/CORTISOL	0	0	0	0	mixed
杨登业	0480164	0	1	66	25	169	0	10	0	0	0	0	0	0	0	22.8822	0	2	0	0	0	0	0	0
吕恒任	0578858	0	1	45	19	130	0	6	0	0	0	0	0	0	0	20.7008	0	1	PRL	0	0	0	0	PRL
韩学梅	1033478	0	2	66	19	90	0	5	0	0	0	0	0	0	0	23.8751	0	1	TSH	0	0	0	0	TSH
何素琴	1035388	0	2	48	7	110	0	7	0	0	0	0	0	0	0	21.8724	0	2	0	0	0	0	0	0
李婧	1050738	0	2	33	22	135	1	7	0	0	0	0	0	0	0	22.3081	0	1	GH	0	0	0	1	GH
刘秀华	1051692	0	2	53	13	150	1	7	0	0	0	0	0	0	0	22.6003	0	1	GH+CORTISOL	0	0	0	1	mixed
郑必红	1052824	0	2	50	27	150	0	5	0	0	0	0	0	0	0	27.3438	0	1	GH	0	0	0	0	GH
耿德华	1065899	0	1	50	16	100	1	8	0	0	0	0	0	0	0	25.2493	0	2	0	0	0	0	1	0
高万升	1069007	0	1	54	21	80	0	7	0	0	0	0	0	0	0	21.2585	0	2	0	0	0	0	0	0
何光建	1068909	0	1	48	29	90	0	8	0	0	0	0	0	1	0	26.5731	0	1	TSH	0	0	0	0	TSH
魏佳	1071271	0	2	24	18	90	0	5	0	0	0	1	0	0	0	23.8751	0	2	0	0	0	0	0	0
李绍芝	1074175	0	2	48	21	86	0	6	0	0	1	1	0	0	0	27.3438	0	2	0	0	0	0	0	0
丁宇翔	1076713	0	1	28	20	110	0	8	0	0	0	0	0	0	0	20.9877	0	1	PRL	0	0	0	0	PRL
史才华	1121733	0	2	44	25	90	0	7	0	0	0	0	0	1	0	37.1094	0	1	cortisol	0	0	0	0	cortisol
张书琴	0979114	0	2	56	50	150	0	9	1	0	1	0	0	1	0	22.0386	1	2	0	0	0	0	0	0
陈庆忠	1061703	1	1	51	32	150	1	10	0	0	0	0	0	0	0	22.0386	0	1	PRL	0	0	0	2	PRL
孙志兰	1063802	1	2	57	17	120	0	6	0	0	0	0	0	0	0	24.093	0	2	0	0	0	0	0	0
宋成杨	1063683	1	1	34	26	105	1	8	0	0	0	1	0	1	0	#NULL!	0	2	0	0	1	0	1	0
